# Supplementary material for: Peripheral blood-derived mesenchymal stem cells demonstrate immunomodulatory potential for therapeutic use in horses
Source: PLoS One. 2019 Mar 14;14(3):e0212642. doi: 10.1371/journal.pone.0212642 (PMC6417789; doi:10.1371/journal.pone.0212642)
Supplement: S1 Dataset — (ZIP) [file pone.0212642.s003.zip]

Archive with 5 entries (5 files):
- All the horses 72 h IL-10.pzfx
- All the horses 72 h.pzfx
- Growth rate.xlsx
- IL-10 done.xlsx
- Lameness score.pzfx
