# Supplementary material for: Peripheral blood-derived mesenchymal stem cells demonstrate immunomodulatory potential for therapeutic use in horses
Source: PLoS One. 2019 Mar 14;14(3):e0212642. doi: 10.1371/journal.pone.0212642 (PMC6417789; doi:10.1371/journal.pone.0212642)
Supplement: S1 Dataset — (ZIP) [file pone.0212642.s003.zip › Growth rate.xlsx]

## Sheet: Sheet1
	BM + FBS	BM + FBS	BM + APL	BM + APL			IMPUT	Day 4					IMPUT	Day 4		BM + APL
	1	4.74	1	1		BM + FBS	1	4.535	0.289914			BM + FBS	1	4.535
	1	4.33	1	2		BM + APL	1	1.5	0.707107			BM + APL	1	1.5
AVE	1	4.535	1	1.5			0
SD	0	0.289914	0	0.707107		SD		0
				BM + FBS	BM + APL
		Imput		1	1
		4 days	AVE	4.53	1.5
				0.289914	0.707107
				Imput	4 days
			BM + FBS	1	4.53	0.29
			BM + APL	1	1.5	0.71
				0
