# Supplementary material for: Peripheral blood-derived mesenchymal stem cells demonstrate immunomodulatory potential for therapeutic use in horses
Source: PLoS One. 2019 Mar 14;14(3):e0212642. doi: 10.1371/journal.pone.0212642 (PMC6417789; doi:10.1371/journal.pone.0212642)
Supplement: S1 Dataset — (ZIP) [file pone.0212642.s003.zip › IL-10 done.xlsx]

## Sheet: Plate 1 - Sheet1
Software Version	3.03.14
Experiment File Path:	C:\Users\BoultonLab\Documents\Cristiano\IL-10.xpt
Protocol File Path:
Plate Number	Plate 1
Date	2018-06-13
Time	18:47:38
Reader Type:	Epoch
Reader Serial Number:	170526E
Reading Type	Reader
Procedure Details
Plate Type	96 WELL PLATE
Eject plate on completion
Read	Absorbance Endpoint
	Full Plate
	Wavelengths: 450
	Read Speed: Normal, Delay: 100 msec, Measurements/Data Point: 8
Results
Actual Temperature:	0
		1	2	3	4	5	6	7	8	9	10	11	12
	A	3.865	3.975	0.121	0.138	0.137	0.164	0.209	0.04	0.048	0.465	0.129	0.16	450	3.92	25
	B	3.764	3.734	0.147	0.11	0.127	0.126	0.194	0.043	0.045	0.218	0.606	0.576	450	3.749	12.5
	C	3.171	3.088	0.346	0.889	0.868	0.445	0.655	0.042	0.046	0.495	0.114	0.096	450	3.1295	6.25
	D	2.187	2.082	0.439	0.665	0.846	0.38	0.878	0.052	0.043	0.156	0.122	0.33	450	2.1345	3.125
	E	1.313	1.288	0.119	0.124	0.132	0.107	0.13	0.089	0.041	0.126	0.101	0.106	450	1.3005	1.56
	F	0.768	0.783	0.146	0.159	0.129	0.118	0.128	0.102	0.047	0.105	0.188	0.086	450	0.7755	0.28
	G	0.495	0.444	0.127	0.308	0.831	0.104	0.5	0.217	0.097	0.11	0.67	0.807	450	0.4695	0.39
	H	0.053	0.06	0.122	0.413	0.91	0.11	0.448	0.251	0.054	0.965	0.996	0.962	450	0.0565	0

## Sheet: Sheet1
	Std	Std	Std	Std	Std	Std	Std
Blank	0.39 pg/mL	0.781 pg/mL	1.56 pg/mL	3.125 pg/mL	6.25 pg/mL	12.5 pg/mL	25 pg/mL
0.053	0.495	0.768	1.313	2.187	3.171	3.764	3.865
0.06	0.444	0.783	1.288	2.082	3.088	3.734	3.975
0.0565	0.4695	0.7755	1.3005	2.1345	3.1295	3.749	3.92	Mean
0	0.413	0.719	1.244	2.078	3.073	3.6925	3.8635	Mean-Blank								6	7	8	9	10	11	12
																0.164	0.209	0.04	0.048	0.465	0.129	0.16
																0.126	0.194	0.043	0.045	0.218	0.606	0.576
Std	O.D															0.445	0.655	0.042	0.046	0.495	0.114	0.096
0.39	0.413															0.38	0.878	0.052	0.043	0.156	0.122	0.33
0.781	0.719															0.107	0.13	0.089	0.041	0.126	0.101	0.106
1.56	1.244															0.118	0.128	0.102	0.047	0.105	0.188	0.086
3.125	2.078															0.104	0.5	0.217	0.097	0.11	0.67	0.807
6.25	3.073															0.11	0.448	0.251	0.054	0.965	0.996	0.962
12.5	3.6925
25	3.8635
												0.137	0.868	0.132	0.831
												0.127	0.846	0.129	0.91
OBI Lyn 72	Obi Lyn PHA 72	OBI MSC 72	OBI MSC PHA 72				Gracie Lyn 72	Gracie Lyn PHA 72	Gracie MSC 72	Gracie MSC PHA 72			WD Lyn 72	WD Lyn PHA 72	WD MSC 72	WD MSC PHA 72			KO Lyn 72	KO Lyn PHA 72	KO MSC 72	KO MSC PHA 72
0.121	0.346	0.119	0.127				0.164	0.445	0.107	0.104			0.129	0.606	0.114	0.101			0.048	0.045	0.046	0.041
0.147	0.439	0.146	0.122				0.126	0.38	0.118	0.11					0.122	0.188					0.043	0.047
0.134	0.3925	0.1325	0.1245	Mean			0.145	0.4125	0.1125	0.107	Mean		0.129	0.606	0.118	0.1445	Mean		0.048	0.045	0.0445	0.044	Mean
0.0775	0.336	0.076	0.068	Mean-Blank			0.0885	0.356	0.056	0.0505	Mean-Blank		0.0725	0.5495	0.0615	0.088	Mean-Blank		-0.0085	-0.0115	-0.012	-0.0125	Mean-Blank
-0.26032	0.16994	-0.262816	-0.276132	IL-10 Conc. (pg/mL)			-0.242011	0.203229	-0.296105	-0.30526	IL-10 Conc. (pg/mL)		-0.268642	0.5253	-0.286951	-0.242843	IL-10 Conc. (pg/mL)		-0.403462	-0.408455	-0.409288	-0.41012	IL-10 Conc. (pg/mL)
2	2	2	2	DF			2	2	2	2	DF		2	2	2	2	DF		2	2	2	2	DF
-0.520639	0.33988	-0.525632	-0.552264	Final IL-10 Conc. (pg/mL)			-0.484021	0.406458	-0.59221	-0.610519	Final IL-10 Conc. (pg/mL)		-0.537284	1.0506	-0.573901	-0.485686	Final IL-10 Conc. (pg/mL)		-0.806924	-0.816911	-0.818575	-0.82024	Final IL-10 Conc. (pg/mL)
OBI L+M 72	OBI L+M PHA 72	OBI Lyn 96	OBI Lym PHA 96				Gracie L+M 72	Gracie L+M PHA 72	Gracie Lyn 96	Gracie Lym PHA 96			WD L+M 72	WD L+M PHA 72	WD Lyn 96	WD Lym PHA 96			KO L+M 72	KO L+M PHA 72	KO Lyn 96	KO Lym PHA 96
0.138	0.889	0.124	0.308				0.209	0.655	0.13	0.5			0.67	0.996	0.16	0.576			0.097	0.054	0.218	0.465
0.11	0.665	0.159	0.413				0.194	0.878	0.128	0.448				0.878
0.124	0.777	0.1415	0.3605	Mean			0.2015	0.7665	0.129	0.474	Mean		0.67	0.937	0.16	0.576	Mean		0.097	0.054	0.218	0.465	Mean
0.0675	0.7205	0.085	0.304	Mean-Blank			0.145	0.71	0.0725	0.4175	Mean-Blank		0.6135	0.8805	0.1035	0.5195	Mean-Blank		0.0405	-0.0025	0.1615	0.4085	Mean-Blank
-0.276964	0.80992	-0.247836	0.116678	IL-10 Conc. (pg/mL)			-0.147969	0.792443	-0.268642	0.305593	IL-10 Conc. (pg/mL)		0.631824	1.07623	-0.217044	0.475366	IL-10 Conc. (pg/mL)		-0.321904	-0.393475	-0.120506	0.290613	IL-10 Conc. (pg/mL)
2	2	2	2	DF			2	2	2	2	DF		2	2	2	2	DF		2	2	2	2	DF
-0.553928	1.61984	-0.495672	0.233356	Final IL-10 Conc. (pg/mL)			-0.295939	1.58489	-0.537284	0.611185	Final IL-10 Conc. (pg/mL)		1.26365	2.15246	-0.434088	0.950732	Final IL-10 Conc. (pg/mL)		-0.643808	-0.786951	-0.241012	0.581225	Final IL-10 Conc. (pg/mL)
OBI MSC 96	OBI MSC PHA 96	OBI L+ MSC 96	OBI L+M PHA 96				OBI MSC 96	OBI MSC PHA 96	OBI L+ MSC 96	OBI L+M PHA 96			WD MSC 96	WD MSC PHA 96	WD L+ MSC 96	WD L+M PHA 96			KO MSC 96	KO MSC PHA 96	KO L+ MSC 96	KO L+M PHA 96
0.137	0.868	0.132	0.831				0.04	0.042	0.089	0.831			0.096	0.106	0.096	0.807			0.465	0.495	0.11	0.965
0.127	0.846	0.129	0.91				0.043	0.052	0.102	0.91			0.33	0.086	0.33	0.962			0.218	0.156
0.132	0.857	0.1305	0.8705	Mean			0.0415	0.047	0.0955	0.8705	Mean		0.213	0.096	0.213	0.8845	Mean		0.3415	0.3255	0.11	0.965	Mean
0.0755	0.8005	0.074	0.814	Mean-Blank			-0.015	-0.0095	0.039	0.217	Mean-Blank		0.1565	0.0395	0.1565	0.217	Mean-Blank		0.285	0.269	0.0535	0.217	Mean-Blank
-0.263648	0.943076	-0.266145	0.965546	IL-10 Conc. (pg/mL)			-0.414281	-0.405126	-0.324401	0.251	IL-10 Conc. (pg/mL)		-0.128828	-0.323569	-0.128828	0.251	IL-10 Conc. (pg/mL)		0.0850533	0.0584221	-0.300266	0.251	IL-10 Conc. (pg/mL)
2	2	2	2	DF			2	2	2	2	DF		2	2	2	2	DF		2	2	2	2	DF
-0.527297	1.88615	-0.53229	1.93109	Final IL-10 Conc. (pg/mL)			-0.828562	-0.810253	-0.648802	0.502	Final IL-10 Conc. (pg/mL)		-0.257656	-0.647137	-0.257656	0.502	Final IL-10 Conc. (pg/mL)		0.170107	0.116844	-0.600533	0.502	Final IL-10 Conc. (pg/mL)
